# Supplementary material for: Transcranial focused ultrasound stimulation enhances semantic memory by modulating brain morphology, neurochemistry and neural dynamics
Source: Nat Commun. 2026 Feb 16;17:2833. doi: 10.1038/s41467-026-69579-7 (PMC13022233; doi:10.1038/s41467-026-69579-7)
Supplement: Supplementary file 4 — Source data [file 41467_2026_69579_MOESM4_ESM.xlsx]

## Sheet: Fig 2
ID	Target	kpa	MI	ISPPA	Temperature_target	Temperature_head	Temperature_skull	Depth (cm)
001	ATL	531	0.751	9.41	0.151	1.59	2.81	4
001	Ventricle	627	0.886	13.1	0.265	0.54	0.949	4.83
002	ATL	535	0.749	9.54	0.08	2.64	4.29	4.84
002	Ventricle	665	0.94	14.7	0.254	0.575	0.969	5.27
003	ATL	542	0.767	9.8	0.201	1.67	2.71	4.82
003	Ventricle	720	1.02	17.3	0.309	0.577	0.956	5.1
004	ATL	603	0.853	12.1	0.21	1.98	2.92	4.7
004	Ventricle	573	0.81	10.9	0.187	0.438	0.747	4.76
005	ATL	605	0.856	12.2	0.127	2.18	3.35	4.8
005	Ventricle	632	0.894	13.3	0.184	0.559	0.953	4.69
006	ATL	786	1.11	20.6	0.467	1.8	2.34	4.98
006	Ventricle	646	0.913	13.9	0.323	0.656	1.05	5.3
007	ATL	736	1.04	18	0.357	2.46	3.77	5.27
007	Ventricle	622	0.88	12.9	0.304	0.718	1.13	5.81
008	ATL	768	1.09	19.7	0.238	1.34	2.09	4.67
008	Ventricle	609	0.862	12.4	0.296	0.638	1.11	5.43
009	ATL	520	0.735	9	0.129	1.83	2.89	4.58
009	Ventricle	NaN	NaN	NaN	NaN	NaN	NaN	NaN
010	ATL	451	0.638	6.78	0.153	1.66	2.84	4.51
010	Ventricle	601	0.85	12	0.295	0.634	1.02	5.42
011	ATL	460	0.65	7.04	0.153	1.44	2.23	4.45
011	Ventricle	673	0.951	15.1	0.309	0.681	1.09	5.44
012	ATL	569	0.805	10.8	0.209	1.51	2.25	4.56
012	Ventricle	615	0.87	12.6	0.253	0.583	0.972	4.98
013	ATL	572	0.633	10.9	0.0871	2.57	4.38	6.16
013	Ventricle	661	0.934	14.6	0.248	0.761	1.33	5.42
014	ATL	482	0.682	7.75	0.142	2.11	3.39	5.88
014	Ventricle	499	0.705	8.29	0.183	0.681	1.17	4.75
015	ATL	669	0.946	14.9	0.122	2.35	3.63	5.94
015	Ventricle	585	0.828	11.4	0.244	0.594	0.976	5.43
016	ATL	439	0.511	6.43	0.106	2.06	3.5	5.69
016	Ventricle	623	0.881	12.9	0.265	0.682	1.17	5.8
017	ATL	559	0.632	10.4	0.0973	2.88	4.69	6.29
017	Ventricle	586	0.829	11.5	0.246	0.643	1.16	5.3
018	ATL	543	0.768	9.83	0.0996	2.28	3.38	6.09
018	Ventricle	635	0.898	13.5	0.268	0.611	1.03	5.31
019	ATL	561	0.794	10.5	0.098	1.9	2.97	6.01
019	Ventricle	440	0.623	6.47	0.21	0.679	1.18	5.62
020	ATL	438	0.62	6.4	0.136	1.93	2.88	6.2
020	Ventricle	578	0.817	11.1	0.262	0.561	0.993	5.48
021	ATL	687	0.972	15.7	0.31	1.32	2.04	6.05
021	Ventricle	941	1.33	29.5	0.567	0.755	0.879	5.3
022	ATL	681	0.963	15.4	0.205	1.72	2.59	5.52
022	Ventricle	560	0.793	10.5	0.226	0.728	1.25	5.83
023	ATL	562	0.795	10.5	0.195	1.75	2.8	6.07
023	Ventricle	640	0.906	13.7	0.308	0.665	1.1	5.4

## Sheet: Fig 3
			ATL stimulation									Ventricle stimulation
			PRE-session				Post-session					PRE-session				Post-session
			semantic task		control task		semantic task		control task			semantic task		control task		semantic task		control task
ID	age	sex	accuracy	reation time	accuracy	reation time	accuracy	reation time	accuracy	reation time		accuracy	reation time	accuracy	reation time	accuracy	reation time	accuracy	reation time
001	33	F	81.0345	1.1193	99.0909	0.88035	83.6207	0.750854	96.3636	0.861847		81.0345	0.988544	95.4545	0.813364	81.0345	0.770723	96.3636	0.756398
002	21	F	78.4483	0.730588	98.1818	0.752422	82.7586	0.636592	96.3636	0.727115		81.0345	0.760421	97.2727	0.787703	81.0345	0.659659	100	0.784483
003	20	F	79.3103	1.18674	100	0.988298	82.7586	0.842094	98.1818	0.89959		75	0.966877	93.6364	0.837873	81.8966	0.931856	97.2727	0.857912
004	20	F	78.4483	1.34328	100	1.1345	78.4483	1.07106	100	1.05088		75	1.36856	99.0909	1.09178	75	1.17404	100	1.11648
005	20	F	75	1.27593	96.3636	1.00496	79.3103	0.851736	92.7273	0.855322		77.5862	1.0286	94.5455	0.879702	73.2759	0.715538	92.7273	0.855605
006	20	M	80.1724	0.910197	94.5455	0.726854	79.3103	0.723473	98.1818	0.688267		81.8966	1.07188	93.6364	0.798717	83.6207	0.809341	99.0909	0.778098
007	20	M	77.5862	0.805849	94.5455	0.698897	78.4483	0.654411	91.8182	0.666608		78.4483	0.88307	90	0.675884	76.7241	0.668531	92.7273	0.685638
008	26	M	72.4138	1.10531	91.8182	0.965127	74.1379	0.749722	88.1818	0.971734		68.1034	1.12578	90.9091	1.08635	75	0.873062	91.8182	0.994363
009	22	F	75	1.33716	97.2727	0.915557	77.5862	0.899791	93.6364	0.865546		NaN	NaN	NaN	NaN	NaN	NaN	NaN	NaN
010	20	F	79.3103	1.05869	100	0.859106	78.4483	0.683948	98.1818	0.850176		79.3103	1.35865	98.1818	0.902049	81.8966	0.774584	99.0909	0.818428
011	20	F	80.1724	1.37705	96.3636	0.902963	80.1724	0.806689	97.2727	0.84685		79.3103	1.21775	91.3793	0.874902	76.7241	0.810098	91.3793	0.848456
012	21	M	80.1724	1.33148	96.3636	0.884584	81.0345	0.926509	93.6364	0.995164		77.5862	1.68089	95.4545	1.00647	78.4483	1.02225	96.3636	0.963572
013	20	F	78.4483	1.47426	98.4483	1.47426	79.3103	1.0301	97.2727	1.17397		77.5862	1.23774	97.4138	1.01973	78.4483	0.928567	95.6897	1.05934
014	22	F	47.4138	0.870537	85.4545	1.08865	53.6364	0.678364	85.4545	1.08865		55.1724	0.568009	91.8182	1.08118	54.3103	0.674253	65.4545	0.73856
015	23	F	66.3793	1.29579	99.0909	1.20358	66.3793	0.826048	100	0.976534		72.4138	1.62694	99.0909	1.20358	75	0.968263	100	1.08098
016	23	F	75	1.13679	92.7273	1.23427	72.4138	0.830537	91.8182	1.12549		73.2759	0.898042	84.4828	1.00272	71.5517	0.702852	88.7931	0.993286
017	22	F	56.8966	0.805796	84.5455	0.829036	70.6897	0.6261	81.0345	0.822339		74.6552	0.908756	82.7586	0.951109	78.4483	0.816256	75	0.813792
018	19	F	66.3793	0.981245	93.6364	0.903278	71.5517	0.710628	94.5455	0.880413		74.1379	0.811461	96.3636	0.807503	74.1379	0.672152	91.3793	0.802496
019	22	F	57.7586	0.723863	84.4828	0.788794	70.6897	0.601394	80.1724	0.732438		68.9655	0.882345	94.5455	0.948797	75	0.651743	88.1818	0.86365
020	22	F	76.7241	1.32451	99.1379	1.18465	79.3103	0.839123	97.4138	1.02718		78.4483	1.48803	98.2759	1.16645	76.7241	0.95463	95.6897	1.12386
021	26	M	82.7586	1.54069	80.1724	1.7727	99.0909	1.38392	89.6552	0.807284		80.1724	1.7727	98.1818	1.51533	81.0345	1.06061	99.0909	1.18156
022	19	F	68.1034	0.918557	91.3793	0.839598	77.5862	0.748631	88.7931	0.816061		72.4138	1.02011	92.2414	0.902201	74.1379	0.790752	92.2414	0.832966
023	21	M	69.8276	1.21789	96.5517	1.158	73.2759	0.802562	96.5517	1.11216		73.2759	1.17433	95.6897	1.11793	74.1379	0.954517	95.6897	1.09237

## Sheet: Fig 4&5
	ATL VOI													OCC VOI
	ATL stimulation						Ventricle stimulation							ATL stimulation						Ventricle stimulation
ID	GABA+	Glx	NAA	tCr	Cho	EIB	GABA+	Glx	NAA	tCr	Cho	EIB		GABA+	Glx	NAA	tCr	Cho	EIB	GABA+	Glx	NAA	tCr	Cho	EIB
001	0.64	2.49	3.64	2.96	0.65	3.91	0.55	2.31	3.25	2.77	0.64	4.23		1.44948	4.29103	7.83412	6.2832	0.739319	2.96039	1.33583	4.55845	7.6143	6.36997	0.747414	3.41243
002	0.6	2.31	4.48	3.25	0.68	3.82	0.88	NaN	4.41	3.37	0.71	NaN		1.59137	5.15749	8.67768	6.59267	0.78404	3.24091	1.56723	4.88451	8.63371	6.12084	0.719791	3.11666
003	0.55	2.03	3.84	2.81	0.64	3.7	0.73	NaN	3.15	2.43	0.51	NaN		1.20538	4.67765	8.39338	6.90834	0.784544	3.88063	1.60889	4.88434	8.64827	6.7411	0.75707	3.03585
004	0.53	3.35	4.26	3.42	0.68	6.3	0.94	2.15	3.87	3.06	0.6	4.85		1.60095	5.29278	7.7656	6.90926	0.877712	3.30602	1.42382	4.68877	8.20424	6.97537	0.767343	3.2931
005	NaN	2.63	5.96	3.95	0.79	2.21	0.61	2.36	4.21	2.86	0.66	3.87		1.39407	4.50887	8.69575	6.73017	0.840909	3.23432	1.3182	4.43924	8.47087	7.46539	1.02657	3.36766
006	0.42	2.39	3.6	2.63	0.73	5.72	NaN	1.12	NaN	NaN	NaN	NaN		1.39416	4.5271	7.11814	6.15901	0.807301	3.24719	1.37465	4.75535	7.5152	6.41185	0.889321	3.45932
007	NaN	NaN	NaN	NaN	NaN	NaN	NaN	0.52	2.28	NaN	NaN	NaN		1.37283	3.78024	7.52992	6.6751	0.888107	2.7536	1.26144	4.3528	7.25197	6.46189	0.903167	3.45067
008	NaN	NaN	NaN	NaN	NaN	NaN	NaN	1.06	NaN	NaN	NaN	NaN		1.20304	3.65658	7.15273	6.14427	0.863429	3.03945	1.18193	4.03528	7.05974	5.96667	0.797935	3.41415
009	0.58	1.56	3.69	2.85	0.67	2.69	NaN	NaN	NaN	NaN	NaN	NaN		1.48686	5.08628	8.21342	6.80082	0.815419	3.42082	NaN	NaN	NaN	NaN	NaN	NaN
010	0.76	2.02	2.9	2.53	0.63	2.65	0.69	1.48	1.75	2.61	0.53	2.15		NaN	NaN	NaN	NaN	NaN	NaN	1.30748	5.03837	7.90579	6.47266	0.867873	3.85349
011	0.65	3.78	4.25	4.06	0.91	5.79	0.52	2.78	4.5	3.81	0.87	5.34		NaN	NaN	NaN	NaN	NaN	NaN	1.34692	4.97789	7.4781	6.59242	0.974858	3.69577
012	0.52	2.97	3.35	2.77	0.77	5.74	0.62	2.47	3.22	2.53	0.54	6.03		NaN	NaN	NaN	NaN	NaN	NaN	1.18095	4.41229	7.14556	6.16642	0.749414	3.73623
013	0.75	2.24	3.68	2.9	0.74	2.99	0.69	2.94	4.17	3.35	0.69	4.28		NaN	NaN	NaN	NaN	NaN	NaN	NaN	NaN	7.02185	5.72371	0.802377	NaN
014	0.46	2.2	3.48	2.94	0.8	4.77	0.55	2.36	3.15	2.72	0.7	4.33		1.55971	4.72986	7.91934	7.02358	0.910493	3.03252	1.41482	4.89155	7.12937	7.55526	1.12314	3.45736
015	0.72	3.88	5.58	3.88	0.97	5.36	0.69	2.33	4.73	3.31	0.91	3.4		1.437	5.2863	7.30089	6.17921	0.821919	3.67871	1.3053	4.76033	7.12256	6.21241	0.922677	3.64692
016	NaN	NaN	NaN	NaN	NaN	NaN	0.57	2.13	4.01	3.13	0.79	3.71		1.36976	5.1636	8.1108	7.57975	1.13821	3.76971	1.47564	6.0177	8.26913	7.08489	1.01401	4.07802
017	0.58	3.94	4.98	4.21	0.86	6.75	0.85	2.21	4.09	3.06	0.78	2.59		NaN	NaN	NaN	NaN	NaN	NaN	1.52719	4.69342	8.22234	7.38501	1.08372	3.07325
018	0.68	2.73	3.27	2.39	0.62	4.04	0.76	1.51	3.68	2.19	0.59	1.99		1.47257	5.67441	7.84358	6.81415	1.03272	3.8534	1.4506	5.25204	8.1475	6.21494	0.835432	3.62059
019	0.38	1.71	2.83	2.63	0.66	4.44	0.3	2.4	1.58	0.69	0.45	8.13		1.33809	4.84232	6.99952	6.2647	0.908268	3.61884	1.29485	4.9394	7.51928	6.68413	0.888327	3.81465
020	0.39	2.23	2.94	2.73	0.54	5.7	0.62	2.47	3.67	2.51	0.68	4		1.52857	5.32123	7.83246	6.56401	0.922545	3.48117	1.28512	5.54938	7.70167	7.20406	1.10257	4.31817
021	0.41	4	3.48	2.52	0.66	9.84	0.51	3.13	3.85	3.19	0.72	6.13		1.12651	4.97449	6.81686	6.09771	0.945055	4.41585	1.18224	4.62236	6.76071	5.88354	0.895397	3.90983
022	0.51	3.17	4.64	3.63	0.75	6.25	0.61	3.88	3.97	3.52	0.74	6.4		1.42313	4.99382	7.80877	6.22347	0.833966	3.50905	1.27781	4.90226	7.77403	5.85083	0.805132	3.83645
023	0.64	3.26	4.81	3.79	0.86	5.1	0.5	2.55	3.38	2.66	0.67	5.14		NaN	NaN	NaN	NaN	NaN	NaN	1.27762	4.91445	7.12801	6.47721	0.918303	3.84655

## Sheet: Fig 6
	ATL stimulation						Ventricle stimulation
ID	l.ATL	r.ATL	l.IFG	r.IFG	l.pMTG	r.pMTG	l.ATL	r.ATL	l.IFG	r.IFG	l.pMTG	r.pMTG
001	-0.26	-0.27	-0.16	-0.28	-0.09	-0.13	0.24	-0.06	0.4	-0.02	0.06	0.17
002	0.48	0.43	0.49	0.1	0.23	0.45	-0.14	-0.17	0.18	0.01	-0.08	-0.06
003	0.3	0.08	0.5	0.06	0.15	0.32	0.11	-0.2	0.27	-0.13	0.16	-0.11
004	0.15	0.08	0.18	0.12	0.19	0.17	-0.03	-0.11	0.07	-0.13	-0.17	-0.07
005	0.44	0.32	0.42	0.3	0.32	0.51	0.27	0.33	0.63	0.52	0.41	0.58
006	0.38	0.19	0.38	0.21	0.11	0.43	0.73	0.64	0.33	0.18	0.27	0.66
007	-0.67	-0.55	-0.23	-0.52	-0.54	-0.57	0.23	0.15	0.42	0.23	0.08	0.37
008	0.23	0.28	0.23	0.1	0.23	0.65	0.55	0.42	0.5	0.31	0.63	0.91
009	-0.0820466	-0.0962534	0.0479921	-0.162143	-0.069562	0.0197562	NaN	NaN	NaN	NaN	NaN	NaN
010	0.37	0.34	0.43	0.08	0.2	0.38	0.24	0.37	0.46	0.03	0.23	0.2
011	-0.5	-0.65	-0.21	-0.91	-0.3	-0.81	-0.17	-0.53	-0.06	-0.57	0.04	-0.32
012	0.23	0.19	0.3	0.03	0.29	0.55	0.85	0.71	0.8	0.27	0.67	0.95
013	0.31	0.47	0.58	0.53	0.34	0.66	0.28	0.8	0.65	0.62	0.52	0.64
014	-1.36	-1.03	-0.7	-0.92	-0.95	-0.99	0.11	0.15	0.17	0.03	0.12	0.24
015	-0.05	0.05	0.1	-0.03	0.05	0.16	-0.37	-0.41	-0.14	-0.13	-0.22	-0.36
016	-0.82	-0.96	-0.7	-0.71	-0.82	-0.8	0.28	0.27	0.43	0.25	0.32	0.34
017	-0.23	-0.35	-0.25	-0.42	-0.15	-0.38	0.96	0.76	0.52	0.23	0.75	0.49
018	-0.03	0.14	0.34	-0.01	-0.02	-0.14	0.7	0.67	0.82	0.44	0.61	0.44
019	-0.22	-0.23	-0.06	-0.29	-0.16	0.06	-0.94	-1.21	-0.57	-0.97	-1.01	-0.8
020	-0.46	-0.28	-0.46	-0.56	-0.37	-0.49	0.18	0.14	0.02	0.06	0.11	0.11
021	0.16	0.05	-0.02	-0.15	-0.04	0.29	0.04	0.06	0.08	-0.04	0.24	0.07
022	-0.11	-0.29	-0.14	-0.27	-0.09	-0.1	0.91	0.91	0.72	0.52	0.63	0.89
023	-0.15	-0.13	0.03	-0.01	-0.1	0.22	0.27	0.2	0.11	0.03	0.08	0.16

## Sheet: Fig 7
A - ATL stimulation
V - Ventricle stimulation
Intrinsic connectivity
	ATL stimulation																														Ventricle stimulation
ID	A_ATL_ATL_r	A_ATL_IFG	A_ATL_IFG_r	A_ATL_pMTG	A_ATL_pMTG_r	A_ATL_r_ATL	A_ATL_rIFG	A_ATL_r_IFG_r	A_ATL_r_pMTG	A_ATL_r_pMTG_r	A_IFG_ATL	A_IFG_ATL_r	A_IFG_IFG_r	A_IFG_pMTG	A_IFG_pMTG_r	A_IFG_r_ATL	A_IFG_r_ATL_r	A_IFG_r_IFG	A_IFG_r_pMTG	A_IFG_r_pMTG_r	A_pMTG_ATL	A_pMTG_ATL_r	A_pMTG_IFG	A_pMTG_IFG_r	A_pMTG_pMTG_r	A_pMTG_r_ATL	A_pMTG_r_ATL_r	A_pMTG_r_IFG	A_pMTG_r_IFG_r	A_pMTG_r_pMTG	V_ATL_ATL_r	V_ATL_IFG	V_ATL_IFG_r	V_ATL_pMTG	V_ATL_pMTG_r	V_ATL_r_ATL	V_ATL_rIFG	V_ATL_r_IFG_r	V_ATL_r_pMTG	V_ATL_r_pMTG_r	V_IFG_ATL	V_IFG_ATL_r	V_IFG_IFG_r	V_IFG_pMTG	V_IFG_pMTG_r	V_IFG_r_ATL	V_IFG_r_ATL_r	V_IFG_r_IFG	V_IFG_r_pMTG
001	0.09	0.13	0.11	0.04	-0.03	0.13	0.1	0.09	0.09	0.1	0.14	0.1	0.09	0.06	0.09	0.15	0.09	0.08	0.11	0.07	0.13	0.1	0.09	0.09	0.12	0.07	0.12	0.15	0.09	0.09	0.01	0.01	0.01	0.01	0.02	0.01	0.01	0.01	0.01	0.02	0.01	0.01	0.01	0.02	0.02	0.01	0.01	0.01	0.01
002	0.08	0.11	0.08	0.07	0.07	0.1	0.1	0.09	0.09	0.1	0.11	0.09	0.09	0.09	0.1	0.1	0.09	0.1	0.09	0.1	0.1	0.1	0.11	0.1	0.1	0.1	0.11	0.13	0.1	0.1	0.01	0.01	0.01	0.02	0.02	0.01	0.01	0.01	0.02	0.02	0.01	0.01	0.01	0.02	0.02	0.01	0.02	0.01	0.02
003	0.13	0.1	0.08	0.08	0.01	0.16	0.05	0.06	0.09	0.07	0.15	0.07	0.12	0.09	0.09	0.13	0.07	0.11	0.08	0.09	0.15	0.09	0.1	0.09	0.1	0.11	0.07	0.16	0.12	0.1	0.01	0.01	0.01	0.01	0.02	0.01	0.01	0.01	0.01	0.02	0.01	0.01	0.01	0.02	0.02	0.01	0.01	0.01	0.01
004	0.12	0.13	0.06	0.1	-0.04	0.15	0.11	0.19	0.06	-0.03	0.16	0.03	0.07	0.12	0.16	0.17	0.1	0.12	0.1	0	0.18	0.01	0.11	0.04	0.17	0.17	-0.05	0.13	-0.01	0.17	0.02	0.02	0.02	0.02	0.02	0.02	0.02	0.02	0.02	0.02	0.02	0.02	0.02	0.02	0.02	0.02	0.02	0.02	0.02
005	0.08	0.1	0.1	0.08	0.09	0.11	0.1	0.09	0.1	0.09	0.11	0.09	0.08	0.09	0.1	0.1	0.08	0.08	0.08	0.1	0.1	0.1	0.09	0.09	0.09	0.12	0.11	0.11	0.1	0.1	0.02	0.01	0.01	0.01	0.02	0.02	0.01	0.01	0.02	0.02	0.01	0.01	0.01	0.01	0.01	0.01	0.01	0.01	0.01
006	0.06	0.12	0.13	0.12	0.02	0.12	0.11	0.08	0.13	0.12	0.16	0.08	0.07	0.09	0.08	0.17	0.09	0.07	0.05	0.04	0.16	0.06	0.1	0.06	0.09	0.09	0.1	0.11	0.06	0.13	0.02	0.02	0.01	0.02	0.02	0.02	0.02	0.02	0.02	0.02	0.02	0.02	0.01	0.02	0.02	0.01	0.02	0.01	0.01
007	0.11	0.1	0.11	0.05	0.03	0.2	0.06	0.18	-0.01	0.03	0.21	-0.01	0.09	0.13	0.12	0.31	0.07	0.14	0.03	-0.06	0.14	-0.03	0.13	-0.01	0.24	0.09	0.01	0.12	-0.07	0.26	0.02	0.02	0.02	0.02	0.02	0.02	0.01	0.01	0.02	0.02	0.02	0.01	0.02	0.02	0.02	0.02	0.01	0.01	0.02
008	0.08	0.02	0	0.1	0.06	0.13	0.06	0.04	0.11	0.17	0.12	0.11	0.17	0.06	0.06	0.13	0.13	0.17	0.09	-0.03	0.22	0.11	-0.01	-0.03	0.27	0.2	0.12	-0.01	-0.1	0.28	0.01	0.01	0.01	0.01	0.01	0.01	0.01	0.01	0.01	0.01	0.01	0.01	0.01	0.01	0.01	0.01	0.01	0.01	0.01
009	0.08	0.1	0.1	0.08	0.07	0.11	0.1	0.1	0.1	0.1	0.11	0.09	0.08	0.09	0.09	0.1	0.08	0.08	0.09	0.09	0.11	0.11	0.11	0.1	0.1	0.1	0.1	0.11	0.1	0.1	NaN	NaN	NaN	NaN	NaN	NaN	NaN	NaN	NaN	NaN	NaN	NaN	NaN	NaN	NaN	NaN	NaN	NaN	NaN
010	0.14	0.07	0.06	-0.04	0.06	0.05	0.11	0.06	0.05	0.19	0.12	0.08	0.1	0.09	0.11	0.19	0.01	0.09	0.15	0.09	0.2	-0.01	0.1	0.16	0.04	0.13	0.14	0.08	0.14	0.07	0.01	0.01	0.01	0.01	0.01	0.01	0.01	0.01	0.01	0.01	0.01	0.01	0.01	0.01	0.01	0.01	0.01	0.01	0.01
011	0.11	0.11	0.1	0.09	0.1	0.11	0.08	0.07	0.08	0.09	0.12	0.08	0.09	0.09	0.09	0.11	0.08	0.09	0.09	0.09	0.12	0.09	0.1	0.1	0.09	0.12	0.09	0.1	0.09	0.1	0.02	0.02	0.02	0.02	0.02	0.02	0.01	0.01	0.02	0.02	0.02	0.01	0.01	0.02	0.02	0.02	0.01	0.01	0.02
012	0.14	0.09	0.09	0.05	0.06	0.16	0.07	0.07	0.05	0.06	0.14	0.09	0.08	0.11	0.08	0.13	0.09	0.09	0.07	0.1	0.12	0.1	0.14	0.06	0.08	0.11	0.1	0.11	0.09	0.11	0.01	0.02	0.02	0.02	0.02	0.01	0.01	0.01	0.02	0.02	0.02	0.01	0.01	0.02	0.02	0.02	0.01	0.02	0.02
013	0.08	0.08	0.07	0.04	0.05	0.09	0.08	0.08	0.09	0.09	0.09	0.09	0.1	0.11	0.11	0.09	0.09	0.1	0.11	0.11	0.09	0.12	0.12	0.12	0.11	0.09	0.11	0.12	0.12	0.11	0.01	0.02	0.02	0.02	0.02	0.01	0.01	0.01	0.02	0.02	0.02	0.01	0.01	0.02	0.02	0.02	0.01	0.02	0.02
014	0.06	0.1	0.09	0.07	0.06	0.09	0.09	0.09	0.09	0.09	0.11	0.08	0.09	0.1	0.1	0.1	0.08	0.09	0.1	0.1	0.1	0.09	0.11	0.1	0.11	0.1	0.09	0.14	0.12	0.11	0.01	0.01	0.01	0.01	0.02	0.01	0.02	0.02	0.02	0.02	0.01	0.02	0.01	0.02	0.02	0.01	0.02	0.01	0.02
015	0.09	0.1	0.11	0.07	0.08	0.1	0.09	0.09	0.09	0.09	0.11	0.08	0.09	0.09	0.1	0.11	0.08	0.08	0.08	0.1	0.11	0.1	0.11	0.1	0.09	0.12	0.1	0.11	0.1	0.11	0.02	0.02	0.02	0.02	0.02	0.02	0.02	0.02	0.02	0.02	0.02	0.02	0.02	0.02	0.02	0.02	0.02	0.02	0.02
016	0.04	0.14	0.14	0.01	0.02	0.18	-0.02	0.07	0.06	0.2	0.09	0.02	0.17	0.2	0.01	0.15	0.08	0.04	0.12	0.13	0.15	0.08	0.08	0.17	0.08	0.16	0.16	-0.03	0.11	0.07	0.01	0.01	0.01	0.01	0.01	0.01	0.01	0.01	0.01	0.01	0.01	0.01	0.01	0.01	0.01	0.01	0.01	0.01	0.01
017	0.05	0.15	0.16	0.04	0.05	0.06	0.14	0.1	0.13	0.08	0.16	0.09	0.11	0.08	0.06	0.17	0.06	0.09	0.05	0.07	0.06	0.12	0.13	0.1	0.08	0.07	0.11	0.1	0.1	0.1	0.02	0.02	0.02	0.02	0.02	0.02	0.02	0.02	0.02	0.02	0.02	0.02	0.02	0.02	0.02	0.02	0.02	0.02	0.02
018	0.1	0.09	0.2	0.09	-0.07	0.19	0.05	0.16	0.07	0.01	0.17	0.04	0.06	0.05	0.14	0.18	0.16	0.05	0.15	-0.04	0.22	0.03	0.12	0.09	0.02	0.19	0.05	0.2	-0.07	0.05	0.01	0.01	0.01	0.01	0.01	0.01	0.01	0.01	0.01	0.01	0.01	0.01	0.01	0.01	0.01	0.01	0.01	0.01	0.01
019	0.09	0.11	0.11	0.06	-0.01	0.1	0.04	0.1	0.17	0.04	0.2	-0.01	0.11	0.01	0.21	0.13	0.06	0.11	0.03	0.18	0.2	0.17	0.09	0.09	-0.07	0.18	-0.04	0.21	0.16	-0.11	0.01	0.01	0.01	0.01	0.02	0.01	0.01	0.01	0.01	0.01	0.01	0.01	0.01	0.01	0.01	0.01	0.01	0.01	0.01
020	0.05	0.14	0.13	-0.02	0.05	0.17	0.08	0.01	0.21	0.01	0.15	0.08	0.07	0.13	0.12	0.15	0.04	0.15	0.01	0.16	0.15	0.22	0.07	-0.01	0.02	0.18	0.07	0.13	0.11	0	0.01	0.01	0.01	0.01	0.01	0.01	0.01	0.01	0.01	0.01	0.01	0.01	0.01	0.01	0.01	0.01	0.01	0.01	0.01
021	0.08	0.1	0.11	0.1	0.07	0.1	0.1	0.11	0.1	0.09	0.11	0.09	0.09	0.09	0.09	0.11	0.09	0.09	0.08	0.09	0.11	0.09	0.09	0.09	0.09	0.1	0.09	0.1	0.1	0.1	0.02	0.02	0.02	0.02	0.02	0.02	0.02	0.02	0.02	0.02	0.02	0.02	0.01	0.02	0.01	0.02	0.02	0.01	0.01
022	0.09	0.09	0.1	0.05	0.06	0.1	0.09	0.09	0.09	0.1	0.1	0.09	0.09	0.1	0.1	0.11	0.08	0.08	0.09	0.1	0.09	0.11	0.12	0.11	0.1	0.1	0.11	0.12	0.11	0.1	0.01	0.02	0.01	0.02	0.02	0.01	0.02	0.01	0.02	0.02	0.02	0.02	0.02	0.02	0.02	0.01	0.01	0.02	0.02
023	0.08	0.11	0.11	0.09	0.09	0.11	0.1	0.1	0.11	0.09	0.11	0.08	0.07	0.08	0.09	0.11	0.08	0.07	0.08	0.09	0.11	0.1	0.09	0.09	0.09	0.11	0.1	0.1	0.1	0.1	0.02	0.02	0.02	0.02	0.02	0.02	0.02	0.02	0.02	0.02	0.02	0.02	0.01	0.02	0.02	0.02	0.02	0.01	0.02
Modulatory connectivity
	ATL stimulation																														Ventricle stimulation
ID	A_ATL_ATL_r	A_ATL_IFG	A_ATL_IFG_r	A_ATL_pMTG	A_ATL_pMTG_r	A_ATL_r_ATL	A_ATL_rIFG	A_ATL_r_IFG_r	A_ATL_r_pMTG	A_ATL_r_pMTG_r	A_IFG_ATL	A_IFG_ATL_r	A_IFG_IFG_r	A_IFG_pMTG	A_IFG_pMTG_r	A_IFG_r_ATL	A_IFG_r_ATL_r	A_IFG_r_IFG	A_IFG_r_pMTG	A_IFG_r_pMTG_r	A_pMTG_ATL	A_pMTG_ATL_r	A_pMTG_IFG	A_pMTG_IFG_r	A_pMTG_pMTG_r	A_pMTG_r_ATL	A_pMTG_r_ATL_r	A_pMTG_r_IFG	A_pMTG_r_IFG_r	A_pMTG_r_pMTG	V_ATL_ATL_r	V_ATL_IFG	V_ATL_IFG_r	V_ATL_pMTG	V_ATL_pMTG_r	V_ATL_r_ATL	V_ATL_rIFG	V_ATL_r_IFG_r	V_ATL_r_pMTG	V_ATL_r_pMTG_r	V_IFG_ATL	V_IFG_ATL_r	V_IFG_IFG_r	V_IFG_pMTG	V_IFG_pMTG_r	V_IFG_r_ATL	V_IFG_r_ATL_r	V_IFG_r_IFG	V_IFG_r_pMTG
001	-0.83	-0.1	-0.44	-1.57	-2.39	1.02	0	-0.08	-0.26	-0.34	1.51	-0.15	-0.07	-0.39	-0.41	1.33	-0.16	-0.17	-0.2	-0.38	0.65	-0.09	0	-0.08	-0.28	0.15	-0.03	0.47	-0.05	-0.46	0	0	0	0	0.01	0	0	0	0	0.01	0	0	0.01	0.01	0.01	0	0	0	0
002	-1.19	-0.59	-1.21	-1.49	-1.82	0.79	0.01	-0.16	-0.19	-0.33	1.12	-0.26	-0.24	-0.26	-0.23	0.81	-0.15	-0.08	-0.22	-0.26	0.7	-0.12	0.07	-0.15	-0.38	0.62	-0.18	0.29	-0.29	-0.34	0	0	0	0	0	0	0.01	0	0.01	0.01	0	0	0	0	0.01	0	0	0	0
003	0.24	-0.8	-1.03	-1.36	-2.7	1.77	-0.45	-0.32	-0.28	-0.39	1.18	-0.01	0.03	-0.24	-0.68	1.01	-0.05	-0.01	-0.24	-0.48	0.86	0	-0.1	-0.13	-0.44	0.04	-0.04	0.44	-0.04	-0.39	0	0	0	0.01	0.01	0.01	0	0	0	0.01	0	0	0.01	0	0.01	0	0	0.01	0
004	1.09	0.01	-0.97	-0.93	-4.49	1.98	-0.46	-0.27	-0.47	-0.55	1.89	-0.12	-0.66	-0.25	-0.63	1.31	-0.55	-0.06	-0.06	-0.48	1.53	-0.2	0.09	-0.7	-0.53	0.25	-0.59	0.66	-0.86	0.63	0.01	0	0.01	0.01	0.01	0.01	0.01	0.01	0.01	0.01	0	0.01	0.01	0.01	0.01	0.01	0.01	0	0.01
005	-1.46	-1	-0.95	-1.44	-1.72	0.7	-0.02	-0.13	-0.11	-0.43	0.9	-0.24	-0.18	-0.24	-0.24	0.83	-0.26	-0.24	-0.25	-0.08	0.7	-0.13	-0.03	-0.11	-0.4	0.62	-0.21	0.03	-0.23	-0.23	0.02	0	0	0	0.01	0.02	0	0	0	0.01	0	0	0.01	0	0.01	0	0	0	0
006	-2.19	-0.72	-0.32	-0.57	-2.37	0.23	0.02	-0.08	0.27	-0.43	1.13	-0.44	-0.13	-0.11	-0.39	1.29	-0.26	-0.26	-0.36	-0.37	1.21	-0.51	-0.06	-0.13	-0.42	0.08	-0.46	0.14	-0.06	0.37	0.01	0	0	0	0.01	0.01	0.01	0.01	0.01	0.01	0	0.01	0	0	0.01	0	0.01	0	0
007	1.59	-0.08	0.03	-2.7	-3.68	2.13	-0.54	-0.25	-0.64	-0.51	1.99	-0.11	-0.49	-0.56	-0.66	1.38	-0.3	-0.19	-0.32	-0.47	1.17	0.18	0.22	-0.91	-0.49	0.75	0.37	0.35	-1.08	-0.2	0	0.01	0.01	0.01	0.01	0	0	0	0	0.01	0	0	0	0.01	0.01	0	0	0	0.01
008	0.79	0.26	0.25	-1.49	-4.19	2.17	0.09	-0.45	-0.33	-0.57	1.94	-0.01	-0.4	-0.35	-0.36	1.78	-0.35	-0.3	-0.04	-0.38	1.69	0.36	-0.15	-0.65	-0.5	0.68	0.76	-0.06	-1.18	0.25	0	0	0	0	0	0	0	0	0	0.01	0	0	0	0.01	0.01	0	0	0.01	0
009	-1.41	-0.73	-0.79	-1.69	-1.69	0.73	0.04	-0.01	-0.34	-0.34	1.01	-0.27	-0.21	-0.23	-0.23	0.93	-0.24	-0.22	-0.21	-0.2	0.61	-0.19	0.08	0	-0.43	0.58	-0.17	0.1	0.01	-0.44	NaN	NaN	NaN	NaN	NaN	NaN	NaN	NaN	NaN	NaN	NaN	NaN	NaN	NaN	NaN	NaN	NaN	NaN	NaN
010	2.05	-0.65	-0.81	-3.95	-1.56	2.58	-0.35	-0.46	-0.82	-0.16	1.75	-0.11	-0.2	-0.4	-0.47	1.91	-0.01	-0.23	-0.43	-0.6	0.88	-0.34	0.18	0.62	-0.97	1.2	-0.1	-0.55	0.07	-0.24	0	0	0	0	0	0	0	0	0	0.01	0	0	0	0.01	0.01	0	0	0	0.01
011	-0.97	-1.25	-1.25	-1.69	-1.63	0.81	-0.24	-0.22	-0.26	-0.18	0.79	-0.15	-0.19	-0.26	-0.29	0.76	-0.15	-0.19	-0.24	-0.27	0.64	0.02	-0.08	-0.1	-0.53	0.62	-0.04	-0.15	-0.18	-0.32	0.01	0.01	0.01	0.01	0.01	0.01	0	0	0	0	0.01	0	0	0	0	0.01	0	0	0
012	0.4	-1.09	-1.39	-2.11	-2.17	2.03	-0.38	-0.32	-0.64	-0.44	1.23	0.15	-0.34	-0.34	-0.53	0.96	0.13	-0.18	-0.39	-0.36	0.51	0.47	0.1	-0.37	-0.56	0.38	0.42	-0.08	-0.38	-0.22	0	0	0	0.01	0.01	0	0	0	0	0.01	0	0	0	0.01	0.01	0	0	0	0.01
013	-0.51	-0.87	-0.93	-1.77	-1.67	1.16	-0.17	-0.17	-0.21	-0.21	1.1	-0.05	-0.12	-0.29	-0.26	1.08	-0.05	-0.11	-0.27	-0.26	0.62	0.18	0.03	-0.02	-0.53	0.64	0.14	0.01	-0.02	-0.49	0	0	0	0.01	0.01	0	0	0	0	0.01	0	0	0	0.01	0.01	0	0	0	0.01
014	-1.34	-0.73	-0.94	-1.32	-1.88	0.64	-0.05	-0.09	-0.13	-0.25	1.09	-0.22	-0.14	-0.21	-0.34	0.97	-0.18	-0.15	-0.21	-0.27	0.75	-0.21	0.01	-0.07	-0.35	0.58	-0.5	0.29	-0.02	-0.28	0	0	0	0	0.01	0	0	0	0.01	0.01	0	0	0	0	0.01	0	0	0	0
015	-1.28	-0.89	-0.8	-1.84	-1.89	0.68	-0.11	-0.12	-0.16	-0.27	0.86	-0.21	-0.16	-0.3	-0.19	0.85	-0.22	-0.24	-0.35	-0.04	0.55	-0.01	0.13	-0.01	-0.61	0.53	-0.29	0.06	-0.19	-0.12	0.01	0.01	0.01	0.01	0.01	0.01	0	0	0.01	0.01	0.01	0	0	0.01	0	0	0	0	0.01
016	-2.43	1.48	0.76	-2	-2.52	0.92	-0.37	0.45	-0.82	0.12	2.02	-0.76	-0.22	-0.17	-0.48	2.13	-0.55	-0.07	-0.57	-0.48	0.92	0.02	-0.58	0.3	-0.45	0.91	0.12	-0.36	0.26	-0.65	0	0	0	0.01	0	0	0	0.01	0.01	0	0	0	0	0.01	0	0	0	0	0
017	-1.76	-0.61	-0.34	-1.92	-1.77	0.33	0.29	0.15	-0.31	-0.46	1.08	-0.35	-0.09	-0.3	-0.32	1.15	-0.38	-0.35	-0.25	-0.14	0.3	-0.08	0.2	0.09	-0.5	0.33	-0.08	0.11	0.02	-0.36	0.02	0.01	0	0.01	-0.01	0.03	0.01	0	0.01	-0.01	0.01	0.01	0	0.01	0	0.01	0.01	0.01	0
018	-0.86	-0.22	1.21	-1.35	-3.75	1.18	0	-0.18	-0.53	-0.36	1.69	-0.45	0.09	-0.68	-0.51	1.86	-0.31	-0.32	-0.35	-0.78	0.97	-0.52	0.21	-0.18	-0.39	0.45	-0.28	1.04	-0.32	-0.71	0	0	0	0.01	0.01	0	0	0	0	0.01	0	0	0.01	0.01	0.01	0	0	0.01	0
019	0.96	-0.55	-0.1	-0.12	-4.31	1.69	-0.44	-0.2	-0.37	-0.42	1.57	-0.06	-0.14	-0.58	-0.55	1.61	0.06	-0.34	-0.57	-0.49	1.31	-0.45	-0.12	-0.28	-0.29	0.44	0.18	0.28	0.62	-1.31	0	0	0	0.01	0.01	0	0	0	0	0.01	0	0	0	0	0.01	0	0	0	0
020	-2.03	0.83	1.15	-3.62	-1.24	1.2	0.28	-0.1	-0.2	-0.95	2.1	-0.57	-0.12	-0.6	-0.45	2.06	-0.55	-0.31	-0.56	-0.28	0.64	0.4	0.2	-0.18	-0.9	1.05	0.05	0	-0.46	-0.43	0	0	0	0.01	0	0	0	0	0.01	0.01	0	0	0	0.01	0.01	0	0	0	0.01
021	-1.85	-1.26	-0.59	-0.94	-2	0.38	-0.16	0.21	0.08	-0.49	0.72	-0.33	-0.03	-0.09	-0.28	1.03	-0.19	-0.28	-0.31	-0.27	0.87	-0.28	-0.18	-0.1	-0.3	0.39	-0.56	-0.1	0.2	0.09	0.01	0.01	0.01	0.01	0.01	0.02	0	0.01	0	0.01	0.01	0	0	0	0	0.01	0	0	0
022	-0.8	-0.9	-0.56	-1.97	-1.82	0.96	-0.16	-0.11	-0.28	-0.25	0.96	-0.08	-0.03	-0.3	-0.37	1.13	-0.2	-0.25	-0.31	-0.19	0.41	0.04	0.15	0.14	-0.61	0.43	-0.04	0.07	0.08	-0.44	0	0	0	0	0.01	0	0	0	0	0.01	0	0	0.01	0.01	0.01	0	0	0.01	0.01
023	-1.76	-0.78	-0.86	-1.4	-1.68	0.57	0.09	0.03	-0.09	-0.58	0.93	-0.28	-0.23	-0.28	-0.18	0.89	-0.27	-0.2	-0.25	-0.2	0.74	-0.25	-0.04	-0.07	-0.38	0.56	-0.35	0.03	-0.03	-0.21	0.01	0.01	0.01	0.01	0.01	0.01	0.01	0.01	0.01	0.01	0	0	0	0	0	0	0	0	0
[truncated: 11 more columns]
